# Supplementary material for: Tannylated Calcium Carbonate Materials with Antacid, Anti-Inflammatory, and Antioxidant Effects
Source: Int J Mol Sci. 2021 Apr 28;22(9):4614. doi: 10.3390/ijms22094614 (PMC8124724; doi:10.3390/ijms22094614)
Supplement: Supplementary file 1 [file ijms-22-04614-s001.zip]

Archive with 1 entries (1 files):
- ijms-1183077-supplementary.pdf
